# Supplementary material for: Specific nuclear envelope transmembrane proteins can promote the location of chromosomes to and from the nuclear periphery
Source: Genome Biol. 2013 Feb 15;14(2):R14. doi: 10.1186/gb-2013-14-2-r14 (PMC4053941; doi:10.1186/gb-2013-14-2-r14)
Supplement: Additional file 1 — Table S1 - statistics for Figures 1, 2, 5, 6, 7, and 9. Repositioning of lacO arrays (for Figures 1d and 2b, c) was assessed by comparing the number of arrays present within the outermost shell (shell 1) against the internal area (combined shells 3+4+5) between each NET and the mRFP control by means of the one-tailed chi-squared test. Chromosome repositioning was assessed by comparing the distribution of chromosome intensities within the periphery (combined shells 1 and 2) between each NET and the NLS-GFP (Figures 5b and 6c), scramble siRNA and NET siRNA (Figures 7b and 9e, f) or liver and kidney (Figure 9b) by means of the KS test. P-values for each sample are listed with a significance threshold of P < 0.01 for high stringency (red) or P < 0.05 for low stringency (blue). [file gb-2013-14-2-r14-S1.XLS]

## Sheet: Sheet1
Samples compared	chi2 test
Figure 1D. LacO array position in HT1080 line 5.1
Chromosome 5
mRFP vs UT	0.474789
mRFP vs Emerin	0.0538566
mRFP vs NET5	0.000859666
mRFP vs NET8	0.395526
mRFP vs NET20	0.5
mRFP vs NET23	0.0349542
mRFP vs NET24	0.5
mRFP vs NET26	0.463426
mRFP vs NET29	0.00526236
mRFP vs NET33	0.0107719
mRFP vs NET37	0.422356
mRFP vs NET38	0.0441682
mRFP vs NET39	0.000100741
mRFP vs NET43	0.09254
mRFP vs NET45	0.00758794
mRFP vs NET46	0.269301
mRFP vs NET47	0.00457213
mRFP vs NET49	0.11787
mRFP vs NET50	0.0763369
mRFP vs NET51	0.390189
mRFP vs NET54	0.0131085
mRFP vs NET55	0.20668
mRFP vs NET56	0.217555
mRFP vs NET59	0.163419
Figure 2B. LacO array position in HT1080 line 2.7
Chromosome 13
mRFP vs UT	0.486474
mRFP vs Emerin	0.453386
mRFP vs NET5	0.309316
mRFP vs NET8	0.5
mRFP vs NET20	0.403675
mRFP vs NET23	0.124832
mRFP vs NET24	0.0120182
mRFP vs NET26	0.122384
mRFP vs NET29	0.0367293
mRFP vs NET33	0.446577
mRFP vs NET37	0.226353
mRFP vs NET38	0.02697
mRFP vs NET39	0.109371
mRFP vs NET43	0.261481
mRFP vs NET45	0.48438
mRFP vs NET46	0.125698
mRFP vs NET47	0.047969
mRFP vs NET49	0.0123952
mRFP vs NET50	0.174777
mRFP vs NET51	0.177413
mRFP vs NET54	0.5
mRFP vs NET55	0.153784
mRFP vs NET56	0.142276
mRFP vs NET59	0.183136
Figure 2C. LacO array position in HT1080 lines 5.1 and 2.7, triplicate experiments
Chromosome 5, line 5.1
mRFP vs UT	0.445707
mRFP vs NET5	2.63526e-07
mRFP vs NET29	4.12263e-05
mRFP vs NET39	4.72972e-09
mRFP vs NET45	4.77675e-05
mRFP vs NET47	1.64733e-05
mRFP vs NET37	0.347535
mRFP vs NET55	0.206965
Chromosome 13, line 2.7
mRFP vs UT	0.392233
mRFP vs NET5	0.0564371
mRFP vs NET29	0.003561
mRFP vs NET39	0.0466397
mRFP vs NET45	0.434422
mRFP vs NET47	0.0016228
mRFP vs NET37	0.0257407
mRFP vs NET55	0.0178412
Samples compared	KS test
Figure 5B. Chromosome positioning
Chromosome 1
2D NLS-GFP vs NET39	0.000542444
2D NLS-GFP vs NET47	4.03224e-05
Chromosome 11
2D NLS-GFP vs NET39	0.0352341
2D NLS-GFP vs NET47	0.0404896
Chromosome 17
2D NLS-GFP vs NET39	0.645728
2D NLS-GFP vs NET47	0.0717189
Chromosome 5
2D NLS-GFP vs NET37	0.274422
2D NLS-GFP vs NET55	0.368479
2D NLS-GFP vs NET5	0.0386173
2D NLS-GFP vs NET29	2.3869e-10
2D NLS-GFP vs NET39	6.21265e-11
2D NLS-GFP vs NET47	4.07071e-06
Chromosome 13
2D NLS-GFP vs NET37	0.051062
2D NLS-GFP vs NET55	0.111133
2D NLS-GFP vs NET5	0.033135
2D NLS-GFP vs NET29	4.84281e-10
2D NLS-GFP vs NET39	3.97341e-07
2D NLS-GFP vs NET47	0.000757759
3D
Chromosome 1
3D NLS-GFP vs NET39	0.406315
3D NLS-GFP vs NET47	0.820527
Chromosome 11
3D NLS-GFP vs NET39	0.620619
3D NLS-GFP vs NET47	0.141871
Chromosome 17
3D NLS-GFP vs NET39	0.148709
3D NLS-GFP vs NET47	0.130318
Chromosome 5
3D NLS-GFP vs NET37	0.134748
3D NLS-GFP vs NET55	0.519343
3D NLS-GFP vs NET5	0.0420313
3D NLS-GFP vs NET29	0.00659701
3D NLS-GFP vs NET39	9.20615e-06
3D NLS-GFP vs NET47	0.0168484
Chromosome 13
3D NLS-GFP vs NET37	0.552629
3D NLS-GFP vs NET55	0.957437
3D NLS-GFP vs NET5	0.463726
3D NLS-GFP vs NET29	0.0652774
3D NLS-GFP vs NET39	0.103591
3D NLS-GFP vs NET47	0.220081
Figure 6C. Chromosome position in HT1080 cells transfected with NETs (soluble fragments only)
Chromosome 5
NLS-GFP vs NET29s	0.28096
NLS-GFP vs NET39s	0.0158141
NLS-GFP vs NET47s	0.0366311
Figure 7B. Chromosome position in HT1080 cells knocked down for NET29 or NET39 for 5 and 7 days
Chromosome 13
siScramble 5d vs siNET29 5d	0.0100835
siScramble 5d vs siNET39 5d	0.154538
siScramble 7d vs siNET29 7d	0.0110306
siScramble 7d vs siNET39 7d	0.00231846
Figure 9B. Chromosome position in kidney and liver tissue sections
Chromosome 5
kidney vs liver	0.0102569
Figure 9E. Chromosome position in HepG2 cells knocked down for NET45/47, 4-7 days
siScramble 4d vs siScramble 7d	0.85359
siScramble 4d vs siNET45/47 4d	0.0169484
siScramble 4d vs siNET45/47 5d	0.00182205
siScramble 4d vs siNET45/47 6d	0.000106554
siScramble 4d vs siNET45/47 7d	0.000275818
siScramble 7d vs siNET45/47 4d	0.0149736
siScramble 7d vs siNET45/47 5d	0.000826579
siScramble 7d vs siNET45/47 6d	6.33184e-06
siScramble 7d vs siNET45/47 7d	7.66993e-05
Figure 9F. Chromosome position in HepG2 cells knocked down for NET45, NET47 and NET45/47 at day7
Chromosome 5
siScramble 7d vs siNET45 7d	0.000117084
siScramble 7d vs siNET47 7d	0.0107438
siScramble 7d vs siNET45/47 7d	7.66993e-05
siNET45/47 7d vs siNET45 7d	0.87086
siNET45/47 7d vs siNET47 7d	0.00213232
