# Supplementary material for: Specific nuclear envelope transmembrane proteins can promote the location of chromosomes to and from the nuclear periphery
Source: Genome Biol. 2013 Feb 15;14(2):R14. doi: 10.1186/gb-2013-14-2-r14 (PMC4053941; doi:10.1186/gb-2013-14-2-r14)
Supplement: Additional file 2 — Table S2. Quantification of bands in western blots was performed using the LI-COR Odyssey Application Software version 3.0. Integrated intensities were calculated from an equal size box drawn around each band in each tissue (Table S2a). To assess the variation of protein abundance among tissues, the intensities were summed within each protein for all tissues, and then expressed as a percentage of the signal per tissue (Table S2b). [file gb-2013-14-2-r14-S2.XLS]

## Sheet: Sheet1
Supplementary Table 2
A) Integrated intensities
	NET5	NET29	NET39 (Ab1)	NET39 (Ab2)	NET45	NET47	NET55	NET20	SUN2	Lamin B2	Ran	GAPDH
brain	1.52	0	1.45	0.27	0.72	0.2	1.02	9.88	10.61	8.19	3.69	11.27
heart	0.11	1.87	0.95	1.11	0.64	0.11	0.99	8.35	8.78	9.68	1.14	8.81
small intestine	0.03	0	0.76	0.51	0.2	0.17	0.56	7.17	9.52	18.4	3.05	7.21
kidney	0	1.73	0.74	0.25	1.84	0.21	0.88	12.34	11.26	15.24	3.2	10.11
liver	0.03	8.84	1.78	0.37	38.55	5.1	1.01	12.38	8.64	9	2.2	7.62
lung	0	0	0	0.12	3.1	0.27	1.56	6.2	10.08	18.23	2.96	5.08
skel. muscle	1.48	0.84	2.54	5.37	0.39	0.19	1.91	12.37	9.41	7.33	1.4	20.15
stomach	0.11	0	0.05	0.21	0.77	0.43	0.6	6.79	10.74	21.38	3.2	7.88
spleen	0.03	0.07	0.05	2.1	0.63	0.09	1.49	7.98	10.25	15.03	3.31	7.02
ovary	0.04	0	0.01	0.68	0.57	0.32	1.69	4.47	18.47	32.59	3.68	5.18
testis	1.41	0	0.14	1.28	2.83	0.21	0.75	8.35	19.85	20.64	5.98	9.67
B) percentage of protein signal per tissue
	NET5	NET29	NET39 (Ab1)	NET39 (Ab2)	NET45	NET47	NET55	NET20	SUN2	Lamin B2	Ran	GAPDH
brain	31.9328	0	17.1192	2.20049	1.43312	2.73973	8.1862	10.2617	8.3144	4.66109	10.9139	11.27
heart	2.31092	14.0075	11.2161	9.04645	1.27389	1.50685	7.94543	8.67262	6.88034	5.50908	3.37178	8.81
small intestine	0.630252	0	8.97285	4.15648	0.398089	2.32877	4.49438	7.44703	7.46023	10.4718	9.021	7.21
kidney	0	12.9588	8.73672	2.03749	3.66242	2.87671	7.0626	12.8168	8.82376	8.67338	9.46466	10.11
liver	0.630252	66.2172	21.0153	3.01548	76.7317	69.863	8.10594	12.8583	6.77063	5.12208	6.50695	7.62
lung	0	0	0	0.977995	6.17038	3.69863	12.5201	6.43955	7.89907	10.375	8.75481	5.08
skel. muscle	31.0924	6.29213	29.9882	43.7653	0.776274	2.60274	15.3291	12.8479	7.37403	4.17165	4.14079	20.15
stomach	2.31092	0	0.590319	1.71149	1.53264	5.89041	4.81541	7.05235	8.41627	12.1678	9.46466	7.88
spleen	0.630252	0.524345	0.590319	17.1149	1.25398	1.23288	11.9583	8.28833	8.03229	8.55387	9.79	7.02
ovary	0.840336	0	0.118064	5.54197	1.13455	4.38356	13.5634	4.64271	14.4738	18.5476	10.8844	5.18
testis	29.6218	0	1.65289	10.4319	5.63296	2.87671	6.01926	8.67262	15.5552	11.7466	17.6871	9.67
